# Supplementary material for: Ester Linked Fatty Acid (ELFA) method should be used with caution for interpretating soil microbial communities and their relationships with environmental variables in forest soils
Source: PLoS One. 2021 May 10;16(5):e0251501. doi: 10.1371/journal.pone.0251501 (PMC8109784; doi:10.1371/journal.pone.0251501)
Supplement: S1 Data — (XLSX) [file pone.0251501.s004.xlsx]

## Sheet: Absolute abundances of PLFAs
Sample (nmol/g)	i14:0	C14:0	i15:0	a15:0	C15:0	i16:1	i16:0	a16:0	16:1w9	16:1w7	16:1wx	16:1w5	C16:0	17:01:00	10Me16:0	br17:0	i17:0	a17:0	17:1w7	cy17:0	C17:0	br18:0	br18:0	10Me17:0	i18:0	18:3w6	18:2w9	a18:0	18:2w6	18:1w9	18:1w7	18:1wx	18:1w5	C18:0	br19:1	10me18:0	br19:0	19:1w9	C20:4	C20:5	C20:0	C22:0	C24:0
PG1	0.857515	1.06926	5.05569	2.49206	0.588493	0.939449	3.02339	0.151899	0.744849	3.27569	0.365452	1.80067	11.5385	2.51462	3.94807	0.769391	1.63019	1.5255	0.682516	1.7526	0.404464	1.30132	0.258375	0.671582	0.272408	0.0455747	0.202477	0.143667	1.96872	8.31919	7.94904	0.554936	0.787021	3.64098	1.14318	2.80896	0.503693	8.36874	0.341647	0.315229	0.619604	1.2437	0.913872
PG2	0.834281	0.865458	6.39159	3.2408	0.568196	1.21693	3.7918	0.218783	0.879454	3.73949	0.386481	2.28607	10.4515	2.51688	5.74822	1.06074	2.20101	2.16612	0.907323	1.94387	0.446724	1.81649	0.357461	0.862778	0.341349	0.0570033	0.273689	0.211282	1.99701	7.30168	9.51888	0.38552	0.920109	3.09559	1.39803	2.88949	0.614463	9.4701	0.316605	0.328278	0.670304	1.44689	0.957706
PG3	0.956683	0.980621	7.13114	3.65058	0.738706	1.17107	3.89771	0.189809	1.00427	4.52165	0.498338	2.30286	12.3062	2.71267	4.48394	1.05258	2.09497	1.90503	0.843396	2.36584	0.480211	1.40646	0.275	0.904155	0.359149	0.0535147	0.294009	0.165957	2.60167	8.78112	10.9855	0.419404	0.92303	3.53272	1.51576	3.12392	0.459789	10.5192	0.364351	0.391119	0.901518	1.83379	1.11176
HYS1	0.804066	1.46829	6.5623	3.2516	0.766467	1.14105	3.75006	0.24086	1.10296	4.79443	0.503937	3.19843	13.3992	4.49296	4.82749	1.39123	2.31131	2.31653	1.01694	2.79132	0.664009	1.59274	0.392471	0.859992	0.314824	0.0632556	0.34085	0.20663	2.72635	8.40609	11.8429	0.435145	1.5918	3.96252	1.72241	2.82459	0.62658	10.6197	0.391878	0.522943	1.24882	2.04443	1.23274
HYS2	1.08553	1.63305	8.72828	4.11733	0.925019	1.48555	4.65753	0.26369	1.40362	6.38962	0.738381	3.85843	16.2776	4.16923	6.05914	1.74382	2.88377	3.00294	1.27218	3.5552	0.827397	1.88832	0.382583	1.15526	0.364515	0.0676948	0.445112	0.207665	3.17171	11.4571	15.2665	0.603214	1.75953	4.94166	2.42854	3.94554	0.639502	13.8992	0.46118	0.624708	1.31619	2.6614	1.52003
HYS3	1.07777	1.7496	8.31821	3.80623	0.782815	1.34505	4.2449	0.222597	1.40113	6.53966	0.658403	3.85518	15.5734	4.34049	6.80383	1.42873	2.82237	2.68445	1.09391	3.45734	0.779431	2.2772	0.473639	0.902322	0.307832	0.0547742	0.366414	0.216647	2.28093	10.8391	14.9997	0.500963	1.87199	4.8058	2.20062	3.39026	0.750866	12.3486	0.380765	0.486268	1.10164	2.45262	1.27806
BA1	0.486283	0.68446	4.25152	2.00701	0.39443	0.642493	2.21152	0.150232	0.58183	2.85126	0.261944	1.5338	8.03481	1.43482	2.47628	0.601085	1.19823	1.03025	0.514656	1.48583	0.328746	0.651465	0.142304	0.468563	0.190397	0.0267527	0.22141	0.0930899	1.84861	4.92484	6.48745	0.199743	0.475781	2.08788	1.27326	1.32169	0.261306	4.76194	0.189622	0.158224	0.507475	0.916125	0.789918
BA2	0.397462	0.669661	4.30948	1.90795	0.42771	0.591966	2.26701	0.1488	0.531962	2.78568	0.262131	1.43685	8.10978	1.32269	2.41631	0.578475	1.19086	0.997879	0.45714	1.57032	0.337972	0.58219	0.121212	0.475453	0.210031	0.0289734	0.232657	0.0872739	1.84906	4.65978	6.26365	0.203787	0.431609	2.07661	1.29017	1.27985	0.247801	4.85669	0.190755	0.151551	0.558035	0.896943	0.738927
BA3	0.575104	0.69926	4.19357	2.10606	0.36115	0.693021	2.15602	0.151664	0.631698	2.91685	0.261756	1.63074	7.95985	1.54695	2.53626	0.623696	1.20559	1.06261	0.572172	1.40134	0.31952	0.72074	0.163396	0.461672	0.170763	0.024532	0.210162	0.0989058	1.84816	5.18989	6.71125	0.195698	0.519954	2.09914	1.25635	1.36353	0.274812	4.6672	0.18849	0.164896	0.456914	0.935307	0.840908
HZY1	1.64963	1.17817	7.73847	3.93225	0.831344	1.26842	4.48985	0.226711	1.35871	5.48496	0.381876	3.46135	12.7041	7.87043	7.91966	1.54327	3.57516	3.43009	0.986594	3.16509	0.574331	4.24462	0.939433	0.893846	0.431274	0.0877624	0.369787	0.321468	2.20651	8.99542	10.5886	0.414309	1.97695	4.33256	1.66336	5.573	1.00493	11.8137	0.476949	0.498232	0.724024	0.870875	0.684443
HZY2	2.11525	1.16565	9.53423	4.98666	0.705347	1.47671	4.79472	0.318642	1.79465	6.92724	0.35887	4.83248	14.1	9.56578	9.43585	1.84753	3.98638	3.94482	1.18306	3.94845	0.797397	4.38899	1.14929	0.905675	0.407026	0.108305	0.497994	0.339904	2.14091	10.3278	13.311	0.4195	2.15474	4.83011	2.02321	5.89318	1.17875	12.8911	0.509125	0.467271	0.770525	1.02228	0.86096
HZY3	1.75312	1.36876	8.92143	4.46009	0.758192	1.45658	4.61492	0.306321	1.55968	6.54497	0.423049	4.38046	13.852	8.59442	8.79556	1.6492	3.77291	3.62201	1.09631	3.82181	0.680993	4.07475	1.04919	0.937396	0.43038	0.0967914	0.39404	0.317298	2.01362	9.91966	12.6389	0.438763	1.96928	4.51718	2.01852	6.0797	0.832009	13.0359	0.515272	0.383469	0.656984	0.926737	0.773371
XY1	0.220502	1.29364	2.41845	0.876674	0.439247	0.449959	2.51111	0.111943	0.249806	1.12498	0.14626	0.481413	9.48572	0.400292	1.16824	0.338841	0.588026	0.499329	0.241649	0.821629	0.323518	0.309208	0.0380018	0.414107	0.157882	0.0399438	0.122581	0.079325	1.36639	5.01917	2.3928	0.269112	0.110125	2.40473	0.370027	0.563177	0.0934033	2.79362	0.235473	0.180582	0.387494	1.25197	1.72602
XY2	0.232318	1.3461	2.32572	0.893071	0.465061	0.467281	1.99848	0.127266	0.249184	1.11325	0.151884	0.578104	9.47199	0.435941	1.27042	0.326232	0.654193	0.566477	0.279395	1.05171	0.294876	0.368047	0.0369897	0.430466	0.166715	0.0336996	0.103301	0.0948214	1.66159	6.46411	3.21208	0.292574	0.124634	2.64775	0.433972	0.476282	0.108427	3.91425	0.253359	0.152128	0.368812	1.25691	1.5576
XY3	0.274209	1.41932	2.74595	1.01825	0.52646	0.567931	2.31187	0.114309	0.252267	0.971356	0.163445	0.693172	10.5909	0.430299	1.34813	0.367977	0.667884	0.608213	0.351922	1.1911	0.396714	0.429824	0.0450996	0.56773	0.183667	0.0497721	0.135529	0.116864	1.9868	5.23615	3.57674	0.369839	0.133753	3.11305	0.450398	0.618936	0.101502	4.2071	0.216673	0.220693	0.369586	1.31674	1.60371
YS1	0.338311	1.39043	6.68271	2.48022	0.736735	0.6563	4.01945	0.12285	0.529419	2.31231	0.231632	1.40678	13.6568	1.32787	3.42508	1.18474	2.47275	1.37835	0.374485	1.55615	0.527648	1.80197	0.052892	0.994504	0.423362	0.210592	0.135759	0.227911	1.61972	8.07266	6.48006	0.821501	0.401792	4.46211	1.06935	1.64412	0.405179	15.4603	0.365097	0.422888	0.836635	2.03964	1.20763
YS2	0.349523	1.1862	6.07602	2.84315	0.602716	0.548893	3.21273	0.112612	0.52972	2.1512	0.187395	1.32995	11.0009	1.4185	2.89363	1.07775	2.21039	1.40426	0.371427	1.3583	0.452577	1.58381	0.0721432	0.762029	0.402802	0.162171	0.113378	0.213676	1.53711	6.38757	6.69099	0.711798	0.408119	3.84017	1.29877	1.53276	0.494187	13.9986	0.3498	0.456624	0.780313	1.7953	1.17466
YS3	0.441452	1.10834	7.79928	2.83688	0.684087	0.654031	4.34775	0.122126	0.576418	2.44289	0.241187	1.56052	11.7611	1.72979	3.78703	1.26763	2.68557	1.49957	0.368262	1.72986	0.376451	2.06341	0.0509679	1.05902	0.470237	0.202971	0.119053	0.229038	1.68706	6.55883	6.91956	0.679039	0.406715	3.51131	1.16818	1.83166	0.448922	15.9097	0.380392	0.492429	1.00238	2.55692	1.53075

## Sheet: Relative abundances of PLFAs
Sample	i14:0	C14:0	i15:0	a15:0	C15:0	i16:1	i16:0	a16:0	16:1w9	16:1w7	16:1wx	16:1w5	C16:0	17:01:00	10Me16:0	br17:0	i17:0	a17:0	17:1w7	cy17:0	C17:0	br18:0	br18:0	10Me17:0	i18:0	18:3w6	18:2w9	a18:0	18:2w6	18:1w9	18:1w7	18:1wx	18:1w5	C18:0	br19:1	10me18:0	br19:0	19:1w9	C20:4	C20:5	C20:0	C22:0	C24:0
PG1	0.0097997	0.0122195	0.0577765	0.0284793	0.00672531	0.010736	0.0345514	0.00173591	0.00851215	0.0374347	0.00417639	0.0205781	0.131862	0.0287372	0.0451187	0.00879262	0.0186298	0.0174334	0.00779981	0.0200287	0.00462222	0.0148716	0.00295272	0.00767486	0.00311309	0.000520828	0.00231391	0.00164183	0.0224986	0.0950719	0.0908418	0.00634181	0.00899409	0.0416092	0.0130643	0.0321009	0.00575622	0.0956382	0.00390435	0.00360245	0.00708084	0.014213	0.0104437
PG2	0.00859265	0.00891375	0.06583	0.0333786	0.00585211	0.0125337	0.0390535	0.00225334	0.00905791	0.0385148	0.00398055	0.0235453	0.107645	0.0259225	0.0592036	0.0109251	0.0226692	0.0223099	0.00934495	0.0200208	0.00460102	0.0187088	0.00368166	0.00888616	0.00351571	0.000587103	0.00281885	0.0021761	0.0205681	0.0752035	0.0980394	0.00397065	0.00947663	0.031883	0.0143989	0.0297602	0.00632864	0.097537	0.00326086	0.00338109	0.00690378	0.0149022	0.00986387
PG3	0.00900737	0.00923276	0.0671412	0.034371	0.00695507	0.0110258	0.0366977	0.00178709	0.00945538	0.0425723	0.00469196	0.0216819	0.115865	0.0255403	0.0422172	0.00991029	0.0197246	0.0179362	0.00794076	0.0222749	0.00452129	0.0132421	0.00258918	0.00851281	0.00338146	0.000503852	0.00276816	0.00156252	0.0244953	0.0826761	0.103431	0.00394878	0.00869052	0.0332613	0.0142712	0.0294124	0.00432901	0.0990403	0.00343044	0.00368247	0.00848798	0.0172655	0.0104675
HYS1	0.0070062	0.0127939	0.0571803	0.0283327	0.00667858	0.00994247	0.032676	0.00209872	0.00961061	0.041776	0.00439103	0.0278694	0.116753	0.0391492	0.0420641	0.0121224	0.0201395	0.020185	0.00886103	0.024322	0.00578582	0.0138782	0.00341977	0.0074935	0.0027432	0.000551175	0.00296998	0.00180046	0.0237559	0.0732461	0.103193	0.00379161	0.0138701	0.0345272	0.0150082	0.0246119	0.00545968	0.0925342	0.00341462	0.00455664	0.0108816	0.0178141	0.0107414
HYS2	0.00752353	0.0113182	0.0604935	0.0285362	0.00641107	0.0102959	0.0322802	0.00182757	0.00972813	0.0442849	0.00511754	0.0267418	0.112816	0.0288959	0.0419944	0.012086	0.0199867	0.0208126	0.00881716	0.0246402	0.00573448	0.0130875	0.00265159	0.00800681	0.00252636	0.000469176	0.00308496	0.00143927	0.0219823	0.0794063	0.105809	0.00418073	0.0121949	0.0342494	0.0168316	0.0273455	0.00443223	0.0963317	0.00319632	0.00432969	0.00912217	0.0184455	0.010535
HYS3	0.00785129	0.0127454	0.0605963	0.0277276	0.00570264	0.00979843	0.0309232	0.00162157	0.0102069	0.04764	0.00479632	0.0280841	0.113449	0.0316195	0.0495644	0.010408	0.0205604	0.0195556	0.0079689	0.025186	0.00567799	0.0165889	0.00345035	0.00657322	0.00224249	0.000399018	0.00266925	0.00157822	0.0166161	0.0789602	0.109269	0.0036494	0.013637	0.0350092	0.0160311	0.0246973	0.00546989	0.0899571	0.00277379	0.00354235	0.00802521	0.0178668	0.00931036
BA1	0.00795109	0.0111914	0.0695155	0.032816	0.00644922	0.0105052	0.0361599	0.00245641	0.00951336	0.0466203	0.00428297	0.0250787	0.131375	0.0234604	0.0404891	0.00982819	0.0195919	0.0168453	0.00841501	0.0242944	0.00537524	0.0106519	0.00232678	0.00766135	0.00311314	0.000437427	0.00362021	0.00152209	0.0302261	0.0805247	0.106075	0.00326594	0.00777938	0.0341383	0.0208187	0.0216106	0.00427255	0.0778612	0.00310046	0.00258707	0.00829758	0.0149793	0.0129157
BA2	0.00660773	0.011133	0.0716442	0.0317193	0.0071106	0.00984132	0.0376887	0.00247378	0.00884377	0.0463113	0.00435787	0.0238874	0.134823	0.0219895	0.0401707	0.00961703	0.0197979	0.0165895	0.00759987	0.0261063	0.00561872	0.0096788	0.00201513	0.00790431	0.00349173	0.000481677	0.00386788	0.00145091	0.0307402	0.0774679	0.104132	0.00338792	0.00717541	0.0345233	0.0214488	0.0212772	0.00411964	0.0807414	0.00317126	0.00251951	0.00927722	0.0149115	0.0122845
BA3	0.00925088	0.011248	0.0674559	0.0338772	0.0058093	0.0111476	0.0346808	0.0024396	0.0101612	0.0469192	0.0042105	0.0262314	0.128039	0.0248836	0.0407971	0.0100325	0.0193926	0.0170927	0.00920371	0.0225413	0.00513966	0.0115935	0.00262832	0.00742626	0.00274682	0.000394612	0.00338058	0.00159096	0.0297287	0.0834823	0.107954	0.00314792	0.00836376	0.0337659	0.0202091	0.0219332	0.0044205	0.0750745	0.00303196	0.00265245	0.00734972	0.0150449	0.0135265
HZY1	0.0124142	0.00886628	0.0582354	0.0295919	0.00625623	0.00954544	0.0337881	0.0017061	0.0102249	0.0412768	0.00287379	0.0260482	0.0956042	0.0592284	0.0595989	0.0116138	0.0269046	0.0258129	0.00742455	0.0238187	0.00432209	0.0319426	0.00706965	0.00672658	0.00324552	0.00066045	0.00278281	0.00241918	0.016605	0.0676945	0.0796841	0.00311786	0.0148774	0.0326044	0.0125175	0.0419393	0.00756252	0.0889035	0.00358925	0.00374941	0.0054486	0.00655372	0.00515073
HZY2	0.0136983	0.0075487	0.0617433	0.0322934	0.0045678	0.00956309	0.0310504	0.00206351	0.0116221	0.0448605	0.00232403	0.031295	0.0913112	0.0619476	0.0611061	0.0119645	0.0258156	0.0255465	0.00766147	0.02557	0.00516391	0.0284229	0.00744278	0.00586511	0.00263588	0.000701379	0.00322499	0.0022012	0.0138645	0.0668823	0.0862015	0.00271666	0.013954	0.0312796	0.0131022	0.038164	0.00763352	0.0834819	0.00329707	0.00302603	0.00498989	0.00662021	0.00557554
HZY3	0.0119706	0.00934617	0.0609171	0.0304543	0.00517707	0.00994578	0.0315115	0.00209161	0.0106498	0.0446902	0.00288865	0.0299105	0.0945837	0.0586842	0.0600576	0.011261	0.0257621	0.0247317	0.0074858	0.026096	0.00464994	0.0278231	0.00716408	0.0064007	0.00293871	0.000660908	0.00269057	0.00216657	0.0137493	0.0677332	0.0863007	0.00299595	0.0134466	0.0308441	0.0137828	0.0415133	0.00568111	0.0890116	0.00351837	0.00261839	0.004486	0.00632792	0.00528071
XY1	0.00495327	0.0290598	0.0543272	0.0196933	0.00986709	0.0101077	0.0564087	0.00251464	0.00561155	0.0252711	0.00328553	0.0108143	0.213084	0.00899203	0.026243	0.00761161	0.0132092	0.0112167	0.00542831	0.0184568	0.0072674	0.00694595	0.00085366	0.00930234	0.0035466	0.000897283	0.00275362	0.00178193	0.0306942	0.112749	0.0537511	0.00604523	0.00247381	0.0540189	0.00831216	0.012651	0.00209818	0.0627549	0.00528958	0.00405653	0.00870452	0.0281238	0.0387727
XY2	0.00479427	0.0277789	0.0479951	0.01843	0.0095973	0.00964313	0.0412419	0.00262634	0.00514231	0.0229737	0.00313437	0.0119301	0.19547	0.00899636	0.0262172	0.00673234	0.0135004	0.0116902	0.00576578	0.0217038	0.00608526	0.00759526	0.000763344	0.00888339	0.00344044	0.000695447	0.00213179	0.0019568	0.0342897	0.133398	0.0662866	0.00603774	0.00257202	0.0546407	0.00895574	0.00982887	0.00223756	0.080777	0.00522848	0.00313941	0.00761106	0.0259385	0.0321436
XY3	0.005267	0.0272622	0.0527441	0.0195584	0.0101122	0.0109088	0.0444062	0.00219563	0.00484553	0.0186577	0.00313945	0.0133144	0.203429	0.00826515	0.0258947	0.00706808	0.0128287	0.0116825	0.0067597	0.0228786	0.00762006	0.00825603	0.00086627	0.0109049	0.00352787	0.000956019	0.00260323	0.00224472	0.0381624	0.100576	0.0687018	0.00710384	0.00256912	0.0597953	0.00865122	0.0118885	0.00194964	0.0808097	0.00416184	0.00423905	0.00709899	0.0252919	0.0308039
YS1	0.00352529	0.0144887	0.0696356	0.0258446	0.00767697	0.00683882	0.0418838	0.00128013	0.00551669	0.0240949	0.00241367	0.0146591	0.142308	0.0138368	0.0356902	0.0123453	0.0257667	0.0143628	0.00390223	0.0162155	0.00549823	0.018777	0.000551149	0.010363	0.00441155	0.00219443	0.00141465	0.0023749	0.0168779	0.0841193	0.067524	0.00856027	0.00418678	0.0464964	0.0111429	0.0171322	0.00422208	0.161101	0.00380441	0.00440661	0.00871796	0.0212536	0.0125838
YS2	0.00406023	0.0137795	0.070582	0.0330274	0.00700144	0.00637621	0.0373206	0.00130816	0.00615348	0.0249894	0.00217687	0.0154493	0.127791	0.016478	0.0336138	0.0125196	0.025677	0.0163125	0.00431467	0.0157787	0.00525735	0.0183983	0.00083805	0.0088521	0.00467914	0.00188385	0.00131705	0.00248216	0.0178558	0.074201	0.0777258	0.00826859	0.00474091	0.0446093	0.0150872	0.0178053	0.00574072	0.162614	0.00406345	0.00530436	0.0090645	0.020855	0.0136455
YS3	0.00453708	0.0113911	0.080158	0.0291563	0.00703078	0.00672188	0.0446845	0.00125516	0.00592421	0.0251071	0.00247883	0.0160384	0.120876	0.0177781	0.0389216	0.0130282	0.0276013	0.015412	0.00378486	0.0177788	0.00386901	0.021207	0.000523829	0.0108842	0.00483291	0.00208606	0.00122358	0.00235397	0.017339	0.0674092	0.0711166	0.0069789	0.00418006	0.0360879	0.0120061	0.0188251	0.00461385	0.163514	0.00390953	0.005061	0.0103021	0.0262791	0.0157325

## Sheet: Absolute abundances of ELFAs
Sample (nmol/g)	i14:0	C14:0	i15:0	a15:0	C15:0	i16:1	i16:0	a16:0	16:1w9	16:1w7	16:1wx	16:1w5	C16:0	17:01:00	10Me16:0	br17:0	i17:0	a17:0	17:1w7	cy17:0	C17:0	br18:0	br18:0	10Me17:0	i18:0	18:3w6	18:2w9	a18:0	18:2w6	18:1w9	18:1w7	18:1wx	18:1w5	C18:0	br19:1	10me18:0	br19:0	19:1w9	C20:4	C20:5	C20:0	C22:0	C24:0
PG1	3.67685	4.39101	13.3987	7.48985	4.0996	4.00101	13.1512	1.74243	2.72266	10.7356	1.69494	11.888	37.1254	14.8423	11.3751	3.3525	5.87603	5.82469	5.09957	5.75074	2.85838	4.20762	1.21147	4.36042	1.51824	0.567445	1.45776	1.58618	11.8445	26.5274	20.5277	4.69561	2.76615	11.9689	4.64838	10.521	2.18898	21.2234	1.89722	2.20881	7.98053	8.33976	5.87305
PG2	2.93086	4.04351	12.3931	6.91154	3.26796	3.51597	10.7923	1.64278	2.4405	9.22254	1.35479	10.5861	32.7138	12.111	11.661	3.19973	5.18649	5.52995	4.66242	4.7453	2.27531	4.09217	1.18569	3.51399	1.38606	0.485461	1.41366	2.23445	9.61454	22.4304	18.5262	5.26435	2.42247	10.5013	3.84267	8.76557	1.86927	18.3515	1.48625	1.68474	7.20374	7.86667	4.44447
PG3	3.03724	3.82566	13.1808	7.61112	4.01824	3.39449	11.3929	1.50406	2.41487	9.8353	1.70965	9.36949	33.6401	12.381	10.2431	2.7745	5.05466	4.94369	4.33126	5.9538	2.72415	3.2741	1.2061	3.70878	1.33775	0.505252	1.30922	1.90708	12.3361	24.2556	19.0579	3.76821	2.47276	10.228	4.19083	9.65435	1.57941	20.5666	1.53879	1.99322	6.77989	6.54289	4.66871
HYS1	2.41478	5.60702	11.5759	6.49126	3.81782	3.22969	11.0817	1.53325	2.56675	10.274	1.36778	12.3323	41.2408	14.0927	9.59149	3.59983	5.87047	5.70611	4.63562	5.0892	3.03253	4.1369	1.14887	3.49883	1.70522	0.542961	1.63196	3.67923	9.72163	25.0506	20.7433	6.3826	2.90513	12.0105	4.07764	8.26601	1.85849	19.6323	1.91925	2.32747	8.25203	9.17272	5.0613
HYS2	2.47078	4.48059	11.0008	5.85721	3.3626	2.97708	10.0042	1.73598	2.36971	9.48752	1.45535	11.1032	35.809	13.5564	8.52519	3.2414	4.47028	5.15028	4.28648	4.58625	2.83351	3.7192	0.947936	3.48733	1.3901	0.572461	1.65635	3.90702	10.6243	21.7462	18.1381	5.6215	2.43238	10.2989	4.09369	9.59922	1.68765	16.4037	1.6546	1.69053	8.27916	7.78797	4.73837
HYS3	3.00256	4.51708	11.7986	6.2323	3.37217	3.23373	11.0723	1.8368	2.83933	11.1362	1.42439	12.5122	38.3073	13.7286	10.6323	3.37118	5.45441	5.42194	4.61009	5.42254	2.91957	4.08718	1.30661	3.59555	1.5299	0.646911	1.74427	3.27665	10.4988	24.3094	22.6815	5.64466	3.23412	11.9399	4.65797	9.13743	1.97709	18.3562	1.92726	1.81209	8.77046	8.55657	5.07298
BA1	3.92453	7.52908	18.0368	10.1144	6.82951	4.08618	15.8036	2.00492	3.43097	14.317	2.16219	13.7834	62.8073	22.8011	10.4056	3.99298	7.05224	6.52925	6.46427	7.52762	5.20028	2.86474	1.2176	4.7665	1.49622	0.764679	2.08785	1.41909	18.9003	39.2424	27.9273	11.6394	2.74561	19.1592	6.60519	12.5999	1.93325	19.2403	2.76078	2.75437	11.3337	16.4975	9.99102
BA2	2.90183	5.3294	12.9453	6.90891	4.81904	2.88132	11.4966	1.54073	2.54564	10.4684	1.44587	10.0748	42.6359	16.4778	9.29561	3.05318	4.91767	4.60232	4.98976	5.28549	3.72719	2.60406	0.919561	3.51273	1.30836	0.561288	1.85875	1.25662	15.1521	31.9694	19.1301	7.92776	2.11893	12.9869	4.59838	10.1128	1.56538	15.5638	1.86058	2.77	8.54787	13.1078	8.07722
BA3	3.16965	6.22898	15.3819	9.27174	5.79677	3.98863	12.8294	1.72836	3.21332	13.5207	1.80773	13.3823	50.8011	22.024	9.71165	4.23084	6.34012	6.11192	7.42345	6.33554	4.19376	3.55605	1.14446	4.91427	1.48789	0.582482	1.80876	1.44177	18	31.9252	25.1902	9.03168	3.02008	15.0202	5.39261	12.1333	2.12219	16.8473	2.29525	3.79072	9.2101	13.5036	8.57096
HZY1	4.06788	3.41836	13.5811	7.64021	3.99581	3.45673	11.7516	1.70109	3.02697	10.8262	1.22284	11.1931	30.4523	13.8121	13.0324	3.91209	6.94406	7.07682	4.64772	5.77043	2.16508	8.49429	2.08115	3.58113	1.67248	0.654359	1.64053	2.48584	9.16565	21.9506	17.9107	4.41185	3.44831	9.97995	3.84991	9.38632	2.27019	20.2079	2.19761	1.64006	5.99068	4.67773	3.62546
HZY2	4.04929	3.91346	14.0787	8.04526	3.7344	3.34717	11.1253	1.78308	3.14225	11.1608	1.08321	12.8756	32.7247	14.658	13.3705	3.94566	6.78464	7.00276	4.53784	6.23198	2.00762	7.61191	2.08479	3.2101	1.6049	0.674523	1.74804	2.75274	9.14837	22.2432	19.3623	5.86219	3.41697	10.8723	3.99754	8.99361	2.24544	19.8163	2.13079	1.38475	6.6376	6.24477	4.06482
HZY3	3.86083	3.52797	14.0241	7.76179	3.46099	3.31716	11.2953	1.96379	3.22382	11.3585	1.1744	13.436	30.7326	13.6945	13.207	3.76396	6.67839	6.9795	4.27283	6.14338	1.79402	6.83343	1.97134	3.25204	1.62569	0.715072	1.75894	2.71661	8.19307	21.2161	19.4372	4.80966	3.50806	10.0348	4.30124	8.50361	2.17817	19.5031	2.38407	1.67534	6.79594	4.81661	3.41905
XY1	2.46956	6.83744	15.8135	7.29898	6.14013	3.02565	16.4551	1.90479	2.46719	8.31442	1.86438	10.958	57.1166	23.0955	10.1449	2.53051	5.40115	4.79391	4.35022	5.54123	3.97118	2.85801	0.527965	4.00503	1.55817	1.10912	1.87048	2.90892	14.7599	27.6669	16.7447	15.4354	1.39222	14.6343	4.72791	12.7354	1.74179	25.6942	2.20816	3.67488	11.5033	11.3016	4.63695
XY2	2.60661	6.65257	12.0644	5.46159	5.29086	2.81102	13.898	2.43598	2.01755	8.42548	1.73684	11.3614	44.9167	21.7945	8.66481	2.00909	4.24513	3.66955	4.2366	4.99886	3.55207	2.8956	0.619803	3.69329	1.6674	1.00509	2.02994	3.5884	13.1058	21.6562	14.3482	13.0932	1.56753	12.48	4.78202	12.6168	1.64449	21.3123	2.63736	3.96799	11.2984	8.89548	4.84148
XY3	2.03237	5.11067	11.9221	5.36637	4.30615	2.7317	14.0187	1.72767	1.63831	7.02479	1.30787	8.05893	39.8844	16.5421	10.4957	1.95095	4.44593	3.63583	3.15854	3.93337	3.14404	2.85924	0.41781	4.32105	1.21447	0.756984	1.51699	3.03862	10.358	19.1352	13.5061	10.5439	1.26066	11.6321	3.51529	11.3693	1.51827	18.2292	1.80132	3.20505	9.79036	11.2603	5.10478
YS1	1.79822	3.24541	11.7341	5.96315	3.67758	1.85513	11.6856	1.39694	1.47891	5.43576	1.03671	7.33404	28.2723	12.5429	8.6085	2.28341	5.89034	3.50375	2.5295	3.16559	2.4594	5.95698	0.598317	3.84977	1.07655	0.903358	0.944915	2.68765	6.1653	16.7577	9.71106	7.42288	0.945139	9.6347	2.79829	8.35483	2.06622	22.4375	1.41071	2.03469	6.46768	6.33437	3.89349
YS2	2.19944	2.53404	9.74357	6.29831	2.96142	1.56889	9.45215	1.52182	1.52923	5.29677	1.22844	9.32368	23.8058	11.9083	6.63966	2.08552	5.24967	3.52516	2.34242	2.80548	1.76809	5.27235	0.53304	3.01214	1.22089	0.849216	1.14378	3.18481	5.44546	14.4658	10.0536	6.13876	1.30014	9.4392	3.81481	8.1123	2.86584	21.3415	1.73363	2.69897	7.7196	6.1631	3.69041
YS3	1.74731	2.98027	11.8941	5.96289	3.75817	1.98685	11.7949	1.37168	1.51971	5.41069	1.04909	7.37397	28.3306	12.4542	8.16464	2.46925	6.3621	3.76183	2.56521	3.3256	2.42134	6.3321	0.617008	4.14052	1.30038	0.771951	0.966439	2.86587	6.6325	16.6897	10.1475	6.87229	1.0142	10.1369	2.9348	8.41291	2.27753	23.9392	1.55385	2.25797	6.89069	5.91983	4.18161

## Sheet: Relative abundances of ELFAs
Sample	i14:0	C14:0	i15:0	a15:0	C15:0	i16:1	i16:0	a16:0	16:1w9	16:1w7	16:1wx	16:1w5	C16:0	17:01:00	10Me16:0	br17:0	i17:0	a17:0	17:1w7	cy17:0	C17:0	br18:0	br18:0	10Me17:0	i18:0	18:3w6	18:2w9	a18:0	18:2w6	18:1w9	18:1w7	18:1wx	18:1w5	C18:0	br19:1	10me18:0	br19:0	19:1w9	C20:4	C20:5	C20:0	C22:0	C24:0
PG1	0.0111685	0.0133378	0.0406986	0.0227505	0.0124526	0.0121531	0.0399469	0.00529264	0.00827011	0.0326094	0.0051484	0.03611	0.112769	0.0450836	0.0345521	0.0101833	0.0178485	0.0176926	0.01549	0.0174679	0.00868235	0.0127807	0.00367987	0.0132448	0.00461166	0.00172362	0.00442795	0.00481803	0.0359777	0.0805771	0.0623532	0.014263	0.00840223	0.0363556	0.0141195	0.0319576	0.00664906	0.0644662	0.00576281	0.00670928	0.0242409	0.0253321	0.0178395
PG2	0.0101143	0.0139541	0.0427685	0.0238516	0.0112777	0.0121335	0.037244	0.00566922	0.00842213	0.0318268	0.00467537	0.0365324	0.112895	0.0417948	0.0402419	0.0110422	0.0178985	0.0190838	0.0160899	0.0163759	0.00785205	0.014122	0.00409179	0.0121267	0.00478326	0.00167532	0.00487852	0.00771106	0.0331796	0.0774069	0.0639337	0.0181672	0.00835989	0.0362398	0.013261	0.0302498	0.00645083	0.0633307	0.00512904	0.00581402	0.02486	0.0271477	0.0153378
PG3	0.0102533	0.0129149	0.0444965	0.025694	0.013565	0.0114593	0.0384608	0.00507748	0.00815224	0.0332025	0.00577154	0.03163	0.113564	0.0417963	0.0345793	0.00936629	0.0170638	0.0166892	0.0146217	0.0200991	0.00919634	0.0110529	0.0040716	0.0125203	0.00451604	0.00170565	0.00441973	0.006438	0.0416447	0.0818831	0.0643366	0.0127209	0.00834767	0.0345283	0.0141476	0.0325917	0.00533185	0.0694298	0.00519471	0.0067288	0.0228879	0.0220878	0.0157609
HYS1	0.0075728	0.0175837	0.0363022	0.0203567	0.0119727	0.0101284	0.0347525	0.0048083	0.00804937	0.0322196	0.00428939	0.0386742	0.129332	0.044195	0.0300791	0.0112891	0.0184099	0.0178944	0.0145374	0.0159598	0.00951005	0.0129734	0.00360289	0.0109724	0.00534761	0.00170273	0.00511785	0.0115381	0.0304872	0.0785591	0.0650512	0.0200159	0.00911054	0.037665	0.0127875	0.0259223	0.00582825	0.0615672	0.0060188	0.00729897	0.0258785	0.0287658	0.0158723
HYS2	0.0085423	0.0154909	0.0380334	0.0202503	0.0116256	0.0102928	0.0345879	0.00600187	0.00819286	0.0328015	0.00503161	0.0383874	0.123804	0.046869	0.0294744	0.0112066	0.0154552	0.0178062	0.0148198	0.0158562	0.00979638	0.0128585	0.00327733	0.0120569	0.00480602	0.00197919	0.00572655	0.0135078	0.0367318	0.0751837	0.0627094	0.0194354	0.00840953	0.0356066	0.0141532	0.0331877	0.00583476	0.0567129	0.00572051	0.00584471	0.0286238	0.0269256	0.0163821
HYS3	0.00945362	0.0142221	0.0371482	0.0196225	0.0106174	0.0101815	0.0348614	0.00578322	0.00893971	0.0350627	0.00448471	0.039395	0.120611	0.0432248	0.033476	0.0106142	0.0171733	0.0170711	0.014515	0.017073	0.00919233	0.0128686	0.00411389	0.0113207	0.00481692	0.00203682	0.00549187	0.0103166	0.0330557	0.0765388	0.0714134	0.0177723	0.0101827	0.0375929	0.0146657	0.0287694	0.00622491	0.057795	0.00606802	0.0057054	0.027614	0.0269406	0.0159724
BA1	0.0086682	0.0166297	0.0398384	0.02234	0.0150845	0.00902525	0.0349058	0.00442831	0.00757807	0.0316222	0.00477567	0.0304437	0.138724	0.0503613	0.0229832	0.0088194	0.0155764	0.0144213	0.0142778	0.0166264	0.011486	0.00632743	0.00268935	0.0105279	0.00330473	0.00168896	0.00461149	0.00313437	0.0417456	0.0866757	0.0616838	0.0257081	0.0060643	0.0423173	0.014589	0.0278296	0.00427001	0.0424966	0.00609779	0.00608364	0.0250331	0.0364384	0.0220674
BA2	0.00864017	0.0158682	0.0385445	0.0205712	0.0143487	0.00857911	0.0342309	0.00458752	0.00757961	0.0311697	0.00430506	0.0299976	0.126948	0.0490627	0.0276776	0.00909081	0.0146423	0.0137034	0.014857	0.0157375	0.0110977	0.00775357	0.00273799	0.0104591	0.00389562	0.00167123	0.00553442	0.00374159	0.0451152	0.0951887	0.0569597	0.0236048	0.0063091	0.0386683	0.0136916	0.0301106	0.0046609	0.0463412	0.00553986	0.00824766	0.0254512	0.0390284	0.0240498
BA3	0.00795434	0.0156318	0.0386014	0.0232677	0.0145472	0.0100096	0.0321957	0.00433737	0.00806393	0.0339306	0.00453655	0.0335832	0.127487	0.0552698	0.0243717	0.0106174	0.0159107	0.0153381	0.0186294	0.0158992	0.0105244	0.00892401	0.00287207	0.0123325	0.0037339	0.00146176	0.00453914	0.00361816	0.0451716	0.0801173	0.0632155	0.0226653	0.00757899	0.0376935	0.0135329	0.0304488	0.00532569	0.0422789	0.00576	0.00951292	0.023113	0.0338877	0.0215091
HZY1	0.0133365	0.0112071	0.0445255	0.0250484	0.0131003	0.0113329	0.0385277	0.00557702	0.00992391	0.0354936	0.00400909	0.0366965	0.0998379	0.0452829	0.0427268	0.0128258	0.0227661	0.0232013	0.0152376	0.0189183	0.00709821	0.0278485	0.00682306	0.0117407	0.00548321	0.00214532	0.00537849	0.00814984	0.0300496	0.071965	0.0587203	0.0144643	0.0113053	0.0327193	0.0126219	0.0307731	0.00744281	0.0662517	0.00720485	0.00537693	0.0196404	0.0153359	0.0118861
HZY2	0.012826	0.0123957	0.0445936	0.0254831	0.0118286	0.0106021	0.035239	0.00564783	0.00995296	0.0353514	0.00343104	0.0407829	0.103654	0.0464288	0.0423504	0.0124977	0.0214901	0.022181	0.0143734	0.0197396	0.00635907	0.0241104	0.0066035	0.0101679	0.00508345	0.00213653	0.00553684	0.0087192	0.0289771	0.0704545	0.0613294	0.0185683	0.0108231	0.0344376	0.012662	0.0284869	0.00711236	0.0627675	0.00674919	0.00438614	0.0210243	0.0197801	0.0128752
HZY3	0.0126452	0.011555	0.0459323	0.0254218	0.0113356	0.0108645	0.0369948	0.00643191	0.0105588	0.037202	0.00384646	0.0440064	0.100657	0.044853	0.0432562	0.0123279	0.0218734	0.0228596	0.0139946	0.0201211	0.00587588	0.0223812	0.00645663	0.0106513	0.00532455	0.00234204	0.00576098	0.00889758	0.0268344	0.0694882	0.0636617	0.0157528	0.0114898	0.0328665	0.0140877	0.0278515	0.00713406	0.0638775	0.00780845	0.00548717	0.0222584	0.0157756	0.0111982
XY1	0.00642797	0.017797	0.0411608	0.0189984	0.015982	0.0078754	0.0428308	0.00495793	0.00642179	0.0216414	0.00485275	0.0285223	0.148668	0.0601148	0.0264061	0.00658662	0.0140585	0.012478	0.0113231	0.0144232	0.0103365	0.00743907	0.00137423	0.0104246	0.00405574	0.00288691	0.00486865	0.00757158	0.0384181	0.0720137	0.0435844	0.0401766	0.00362379	0.0380914	0.0123062	0.0331487	0.00453367	0.0668789	0.00574757	0.00956528	0.0299416	0.0294167	0.0120694
XY2	0.00774404	0.0197642	0.0358423	0.0162259	0.0157187	0.00835131	0.0412899	0.0072371	0.00599398	0.0250314	0.00516	0.0337536	0.133444	0.0647497	0.0257424	0.00596885	0.0126119	0.0109019	0.0125866	0.0148512	0.0105529	0.00860258	0.00184138	0.0109725	0.00495372	0.00298604	0.00603078	0.0106608	0.0389362	0.0643388	0.0426272	0.0388988	0.00465699	0.0370771	0.014207	0.0374834	0.00488566	0.0633171	0.00783539	0.0117886	0.0335668	0.0264277	0.0143836
XY3	0.00680197	0.0171045	0.0399012	0.0179603	0.0144119	0.0091425	0.046918	0.00578219	0.00548312	0.0235107	0.00437721	0.0269717	0.133486	0.0553633	0.0351272	0.00652947	0.0148797	0.0121685	0.0105711	0.0131643	0.0105225	0.00956935	0.00139833	0.0144617	0.00406462	0.00253349	0.00507708	0.0101697	0.0346664	0.0640419	0.0452026	0.0352884	0.0042192	0.0389303	0.011765	0.0380511	0.00508136	0.0610098	0.00602867	0.0107267	0.0327665	0.0376861	0.0170848
YS1	0.0072407	0.0130679	0.0472482	0.0240111	0.0148081	0.00746983	0.047053	0.00562492	0.00595498	0.0218876	0.00417439	0.0295312	0.113841	0.050505	0.0346629	0.00919437	0.023718	0.0141082	0.0101853	0.0127465	0.009903	0.0239863	0.00240918	0.0155014	0.00433481	0.00363745	0.00380478	0.0108221	0.0248251	0.0674763	0.0391024	0.0298889	0.00380568	0.038795	0.0112675	0.0336415	0.00831982	0.0903466	0.00568035	0.00819287	0.0260427	0.0255059	0.0156775
YS2	0.00939982	0.0108298	0.0416414	0.0269173	0.0126563	0.00670504	0.040396	0.00650385	0.00653553	0.022637	0.00525001	0.039847	0.10174	0.0508929	0.0283762	0.00891295	0.0224357	0.0150656	0.0100109	0.0119899	0.00755636	0.0225326	0.00227807	0.0128731	0.00521778	0.00362933	0.00488823	0.013611	0.0232725	0.061823	0.0429666	0.0262355	0.00555645	0.0403407	0.0163035	0.0346699	0.0122479	0.0912079	0.00740908	0.0115347	0.0329915	0.0263395	0.0157718
YS3	0.00689112	0.0117537	0.0469083	0.0235167	0.0148216	0.00783583	0.0465171	0.00540968	0.00599347	0.0213389	0.00413744	0.0290818	0.111731	0.0491175	0.0322	0.00973834	0.0250911	0.0148361	0.0101168	0.0131156	0.00954937	0.0249728	0.00243338	0.0163295	0.0051285	0.00304445	0.00381148	0.0113025	0.0261575	0.0658214	0.04002	0.0271032	0.00399986	0.0399783	0.0115744	0.0331792	0.0089822	0.0944122	0.00612814	0.00890506	0.0271758	0.0233469	0.0164916
